# Supplementary material for: The Clinical Characteristics and Prognostic Factors of Primary Extramammary Paget’s Disease Treated with Surgery in Anogenital Regions: A Large Population Study from the SEER Database and Our Centre
Source: J Clin Med. 2023 Jan 11;12(2):582. doi: 10.3390/jcm12020582 (PMC9867386; doi:10.3390/jcm12020582)
Supplement: Supplementary file 1 [file jcm-12-00582-s001.zip]

Archive with 1 entries (1 files):
- jcm-2153044-supplementary.pdf
